# Supplementary material for: HBM4EU Chromates Study: Urinary Metabolomics Study of Workers Exposed to Hexavalent Chromium
Source: Metabolites. 2022 Apr 18;12(4):362. doi: 10.3390/metabo12040362 (PMC9032989; doi:10.3390/metabo12040362)
Supplement: Supplementary file 1 [file metabolites-12-00362-s001.zip]

Archive with 5 entries (5 files):
- Figure S1. HSST3posResult.Summary_figure1630936035.19575.pdf
- Figure S2. HSST3negResult.Summary_figure1630950289.39031.pdf
- Figure S3. HILICposResult.Summary_figure1631033427.18674.pdf
- Figure S4. HilicnegResult.Summary_figure1637489760.06963.pdf
- Table S1. List of putatively annotated compounds 03.12. (1).xlsx
