# Supplementary material for: HBM4EU Chromates Study: Urinary Metabolomics Study of Workers Exposed to Hexavalent Chromium
Source: Metabolites. 2022 Apr 18;12(4):362. doi: 10.3390/metabo12040362 (PMC9032989; doi:10.3390/metabo12040362)
Supplement: Supplementary file 1 [file metabolites-12-00362-s001.zip › Table S1. List of putatively annotated compounds 03.12. (1).xlsx]

## Sheet: Arkusz1
Column/ESI mode	m/z	RT (min)	Adducts	Calculated molecular weight (Da)	Delta (ppm)#	Monoisotopic molecular weight (Da)	Fit (%)	Annotated compounds name (ID in HMDB)	Chemical Taxonomy - Sub Class	Metabolic pathways	WCP post-shift vs both WCC and OCC	Test type	WST post-shift vs both WCC and OCC	Test type	WW post-shift vs both WCC and OCC	Test type
HSST3 (-)	375.202	6.38	[M+K-2H]-	338.253	-21.5359	338.246	1	12-Keto-tetrahydro-leukotriene B4 (HMDB0002995)	Fatty acids and conjugates	Arachidonic acid metabolism	1.24358e-18	**	3.2336e-14	**	2.52769e-08	**
HILIC (+)	331.19	0.97	[M+H-2H2O]+	366.203	2.29023	366.204	0.96	12-oxo-10,11-dihydro-20-COOH-LTB4 (HMDB0012549)	Fatty acids and conjugates	Arachidonic acid metabolism	5.46694e-15	**	1.2944e-23	**	1.03608e-05	**
HILIC (+)	349.202	0.82	[M+H-H2O]+	366.204	-0.167415	366.204	0.88	20-Carboxy-leukotriene B4 (HMDB0006059)	Fatty acids and conjugates	Arachidonic acid metabolism	1.31683e-17	**	2.61224e-19	**	3.34747e-08	**
HILIC (+)	248.13	0.82	[M+ACN+2H]+	453.219	0.0188585	453.219	0.93	20-Oxo-leukotriene E4 (HMDB0012642)	Eicosanoids	Arachidonic acid metabolism	2.93264e-26	**	6.91698e-25	**	1.81407e-17	**
HILIC (-)	168.03	2.41	[M-H]-	169.037	3.14556	169.038	0.86	2-Furoylglycine (HMDB0000439)	Amino acids, peptides, and analogues	Fatty acids metabolism	9.34144e-20	**	1.87698e-14	**	0.00591151	**
HSST3 (+)	170.045	3.25	[M+H]+	169.038	-3.64584	169.038	0.84	2-Furoylglycine (HMDB0000439)	Amino acids, peptides, and analogues	Fatty acids metabolism	1.98604e-16	**	1.09039e-16	**	0.053249	**
HSST3 (+)	140.071	2.56	[M+H-H2O]+	157.074	-0.0431453	157.074	0.91	3-Methylcrotonylglycine (HMDB0000459)	Amino acids, peptides, and analogues	Fatty acids metabolism	5.80489e-19	**	2.8278e-23	**	2.32089e-11	**
HILIC (+)	158.082	1.03	[M+H]+	157.074	-2.10587	157.074	0.91	3-Methylcrotonylglycine (HMDB0000459)	Amino acids, peptides, and analogues	Fatty acids metabolism	3.20893e-16	**	7.05268e-16	**	2.12594e-06	**
HILIC (+)	240.1	1.03	[M+K]+	201.136	0.255941	201.136	0.93	Capryloylglycine (HMDB0000832)	Amino acids, peptides, and analogues	Fatty acids metabolism	6.28943e-18	**	8.4568e-20	**	6.84217e-12	**
HILIC (+)	128.071	1.05	[M+H-H2O]+	145.074	-0.0467141	145.074	0.98	Isobutyrylglycine (HMDB0000730)	Amino acids, peptides, and analogues	Fatty acids metabolism	1.65515e-22	*	5.12963e-21	**	1.51834e-15	*
HILIC (+)	214.108	1.58	[M+H-H2O]+	231.111	-0.118303	231.111	0.95	Suberylglycine (HMDB0000953)	Amino acids, peptides, and analogues	Fatty acids metabolism	1.51141e-22	**	8.25172e-22	**	6.0332e-16	**
HILIC (+)	190.087	0.79	[M+H-H2O]+	207.09	-1.23962	207.09	0.91	Phenylpropionylglycine (HMDB0000860)	Amino acids, peptides, and analogues	Fatty acids metabolism	6.55741e-22	**	4.93531e-22	**	5.62806e-15	**
HSST3 (+)	176.071	3.08	[M+H-H2O]+	193.074	-0.553037	193.074	0.95	2-Methylhippuric acid (HMDB0011723)	Benzoic acids and derivatives	Fatty acids metabolism	1.67532e-16	**	1.48896e-20	**	6.18626e-07	**
HSST3 (+)	163.051	3.08	[M+H-H2O]+	180.054	-0.0436981	180.053	0.85	Nicotinuric acid (HMDB0003269)	Amino acids, peptides, and analogues	Fatty acids metabolism	2.38664e-31	*	2.14137e-20	**	3.68141e-08	*
HSST3 (+)	233.154	6.85	[M+NH4]+	215.12	-21.9369	215.116	0.99	3-hydroxyoct-1-enoylglycine (HMDB0094745)	Amino acids, peptides, and analogues	Fatty acids metabolism	6.2814e-16	**	3.47131e-25	*	0.000138005	*
HILIC (+)	216.124	2.13	[M+H]+	215.116	-2.631	215.116	0.98	6-hydroxyoct-1-enoylglycine (HMDB0094766)	Amino acids, peptides, and analogues	Fatty acids metabolism	1.53899e-20	**	2.08728e-19	**	1.18107e-16	**
HILIC (+)	168.102	1.22	[M+H-H2O]+	185.105	0.504292	185.105	0.8	3-Hepteneoylglycine (HMDB0094729)	Amino acids, peptides, and analogues	Fatty acids metabolism	6.06011e-21	**	2.27162e-21	*	1.03094e-07	**
HILIC (+)	241.119	1.39	[M+NH4]+	223.085	-4.56821	223.084	0.9	6-hydroxyphenylpropionylglycine (HMDB0094727)	Amino acids, peptides, and analogues	Fatty acids metabolism	1.02443e-23	**	8.12859e-23	**	4.3217e-21	**
HSST3 (+)	239.165	6.4	[M+H-2H2O]+	274.178	-0.64213	274.178	0.96	3-Hydroxytetradecanedioic acid (HMDB0000394)	Fatty acids and conjugates	Fatty acids metabolism	1.35413e-20	**	1.99798e-21	**	1.94406e-11	**
HSST3 (-)	273.17	6.38	[M-H]-	274.177	3.4574	274.178	0.97	3-Hydroxytetradecanedioic acid (HMDB0000394)	Fatty acids and conjugates	Fatty acids metabolism	6.07939e-12	*	1.57354e-29	*	4.66249e-07	*
HSST3 (+)	297.168	6.35	[M+Na]+	274.178	-1.67066	274.178	0.97	3-Hydroxytetradecanedioic acid (HMDB0000394)	Fatty acids and conjugates	Fatty acids metabolism	2.86154e-19	**	1.22048e-20	**	2.23931e-08	**
HILIC (+)	183.101	0.59	[M+H-H2O]+	200.104	4.79249	200.105	0.94	cis-4-Decenedioic acid (HMDB0000603)	Fatty acids and conjugates	Fatty acids metabolism	1.49452e-21	**	3.62051e-17	**	1.07756e-12	**
HILIC (-)	169.05	1.03	[M-H]-	170.058	1.36899	170.058	0.85	3,4-Methyleneadipic acid (HMDB0059756)	Medium-chain fatty acids	Fatty acids metabolism	3.97794e-21	**	2.06675e-21	**	3.55042e-10	**
HILIC (+)	200.129	1.24	[M+NH4]+	182.095	-2.10158	182.094	0.89	Furfuryl isovalerate (HMDB0039874)	Fatty acid esters	Fatty acids metabolism	8.45973e-18	**	4.86306e-20	**	3.77128e-10	**
HSST3 (-)	135.044	4.4	[M-H]-	136.052	4.8033	136.052	0.96	Phenyl acetate (HMDB0040733)	Phenol esters	Fatty acids metabolism	2.03012e-17	*	2.05913e-19	*	2.22563e-06	**
HSST3 (+)	187.087	2.63	[M+H-H2O]+	204.09	-0.59955	204.09	0.78	(±)-Tryptophan (HMDB0030396)	Indolyl carboxylic acids and derivatives	Tryptophan metabolism	1.10356e-17	**	6.70355e-21	**	1.5856e-09	**
HILIC (+)	203.082	1.54	[M+H-H2O]+	220.085	-0.489539	220.085	0.82	5-Hydroxy-L-tryptophan (HMDB0000472)	Tryptamines and derivatives	Tryptophan metabolism	2.48272e-20	**	2.02135e-19	**	3.23857e-12	**
HSST3 (+)	178.087	3.88	[M+H]+	177.08	-4.20942	177.079	0.87	5-Hydroxytryptophol (HMDB0001855)	Hydroxyindoles	Tryptophan metabolism	1.33443e-16	**	6.20337e-17	**	0.0010059	**
HSST3 (+)	191.082	2.68	[M+H-H2O]+	208.085	-0.0371964	208.085	0.93	Formyl-5-hydroxykynurenamine (HMDB0012948)	Carbonyl compounds	Tryptophan metabolism	8.3256e-24	**	3.1443e-23	**	4.79143e-13	**
HILIC (+)	118.066	1.55	[M+H]+	117.059	-6.6187	117.058	0.99	Indole (HMDB0000738)	Indoles	Tryptophan metabolism	4.49336e-16	**	4.44357e-16	**	0.0659558	**
HILIC (+)	177.103	0.87	[M+NH4]+	159.069	-2.91123	159.068	0.81	Indoleacetaldehyde (HMDB0001190)	Indoles	Tryptophan metabolism	3.63719e-45	*	2.12227e-23	*	5.0285e-15	**
HSST3 (+)	190.087	2.6	[M+H]+	189.08	-3.94226	189.079	0.94	Indole-3-propionic acid (HMDB0002302)	Indolyl carboxylic acids and derivatives	Tryptophan metabolism	6.55741e-22	**	4.30111e-22	**	3.05988e-06	**
HILIC (+)	240.124	1.17	[M+CH3OH+H]+	189.08	-4.40239	189.079	0.99	Indole-3-propionic acid (HMDB0002302)	Indolyl carboxylic acids and derivatives	Tryptophan metabolism	1.25999e-23	**	6.32794e-24	**	5.52751e-22	**
HILIC (+)	204.103	2.68	[M+H]+	203.096	-4.90084	203.095	0.88	3-Indolebutyric acid (HMDB0002096)	Indoles	Tryptophan metabolism	2.59138e-23	**	1.45344e-34	*	5.12502e-09	**
HILIC (+)	147.092	2.48	[M+H-H2O]+	164.095	0.384022	164.095	0.85	Kynuramine (HMDB0012246)	Carbonyl compounds	Tryptophan metabolism	9.94479e-20	**	3.28357e-20	**	9.45163e-19	**
HILIC (+)	189.067	1.31	[M+H-2H2O]+	224.081	-4.87826	224.08	0.91	Hydroxykynurenine (HMDB0000732)	Carbonyl compounds	Tryptophan metabolism	9.74667e-22	**	5.43599e-19	**	5.00241e-06	**
HSST3 (+)	181.098	2.84	[M+H]+	180.091	-4.14439	180.09	0.91	5-Hydroxykynurenamine (HMDB0004076)	Carbonyl compounds	Tryptophan metabolism	3.05347e-22	**	5.286e-16	**	8.0693e-08	**
HILIC (+)	164.071	0.96	[M+H-H2O]+	181.074	0.514834	181.074	0.83	L-Tyrosine (HMDB0000158)	Amino acids, peptides, and analogues	Tyrosine metabolism, Catecholamine biosynthesis, Phenylalanine and tyrosine metabolism	1.54436e-21	**	3.56516e-18	**	7.84158e-10	**
HSST3 (+)	199.108	2.8	[M+NH4]+	181.075	-3.77623	181.074	0.86	L-Tyrosine (HMDB0000158)	Amino acids, peptides, and analogues	Tyrosine metabolism, Catecholamine biosynthesis, Phenylalanine and tyrosine metabolism	4.81182e-18	**	1.87698e-14	**	5.00241e-06	**
HSST3 (+)	215.103	2.41	[M+NH4]+	197.069	-3.39554	197.069	0.82	DL-Dopa (HMDB0000609)	Amino acids, peptides, and analogues	Tyrosine metabolism, Catecholamine biosynthesis	3.97794e-21	**	5.13541e-16	**	2.94712e-09	**
HILIC (+)	212.092	2.59	[M+H]+	211.085	-2.20808	211.084	0.84	3-Methoxytyrosine (HMDB0001434)	Amino acids, peptides, and analogues	Tyrosine metabolism, Catecholamine biosynthesis	1.58898e-20	**	7.69985e-19	**	1.04196e-14	**
HILIC (+)	154.087	1.2	[M+H]+	153.079	-2.9096	153.079	0.96	Dopamine (HMDB0000073)	Benzenediols	Tyrosine metabolism, Catecholamine biosynthesis, Phenylalanine and tyrosine metabolism	5.26069e-19	*	1.80004e-16	*	8.8987e-11	*
HSST3 (+)	154.087	2.36	[M+H]+	153.08	-3.56286	153.079	0.98	Dopamine (HMDB0000073)	Benzenediols	Tyrosine metabolism, Catecholamine biosynthesis, Phenylalanine and tyrosine metabolism	3.49328e-21	**	8.75342e-21	**	1.45266e-11	**
HSST3 (+)	371.145	4.2	[M+ACN+H]+	329.111	-1.24703	329.111	0.83	Dopamine glucuronide (HMDB0010329)	Carbohydrates and carbohydrate conjugates	Tyrosine metabolism, Catecholamine biosynthesis, Phenylalanine and tyrosine metabolism	3.78955e-18	**	4.33428e-17	**	2.16317e-12	**
HSST3 (+)	196.097	3.06	[M+H]+	195.09	-3.48923	195.09	0.76	N-Acetyldopamine (HMDB0041943)	Benzenediols	Tyrosine metabolism, Catecholamine biosynthesis, Phenylalanine and tyrosine metabolism	2.85629e-22	**	9.99964e-21	**	1.30432e-13	**
HSST3 (-)	151.04	4.41	[M-H]-	152.047	3.73648	152.047	0.93	3,4-Dihydroxyphenylacetaldehyde (HMDB0003791)	Phenylacetaldehydes	Tyrosine metabolism, Catecholamine biosynthesis	2.34198e-19	*	8.10776e-17	**	0.00914415	*
HSST3 (+)	135.045	5.97	[M+H-H2O]+	152.047	0.290186	152.047	0.87	3,4-Dihydroxyphenylacetaldehyde (HMDB0003791)	Phenylacetaldehydes	Tyrosine metabolism, Catecholamine biosynthesis	7.35481e-21	**	8.22868e-17	*	6.72709e-08	*
HILIC (+)	150.092	2.53	[M+H-H2O]+	167.095	0.770013	167.095	0.87	3-Methoxytyramine (HMDB0000022)	Methoxyphenols	Tyrosine metabolism, Catecholamine biosynthesis	1.05724e-22	*	3.0681e-17	*	2.69277e-12	**
HILIC (+)	140.071	1.73	[M+H]+	139.064	-4.28196	139.063	0.95	3,4-Dihydroxybenzylamine (HMDB0012153)	Benzenediols	Tyrosine metabolism, Catecholamine biosynthesis	2.11e-23	**	1.19725e-24	**	1.27118e-18	**
HILIC (+)	160.076	2.32	[M+H-H2O]+	177.079	-0.120844	177.079	0.92	1,2-Dehydrosalsolinol (HMDB0012490)	Dihydroisoquinolines	Tyrosine metabolism, Catecholamine biosynthesis	1.41262e-16	**	9.94453e-20	**	1.37072e-09	**
HILIC (+)	164.108	2.32	[M+H-H2O]+	181.11	-0.117448	181.11	0.82	3,4-Dimethoxyphenylethylamine (HMDB0041806)	Methoxybenzenes	Tyrosine metabolism, Catecholamine biosynthesis	3.73615e-42	*	6.35993e-23	**	2.73309e-20	*
HILIC (+)	225.124	1.66	[M+ACN+H]+	183.09	-3.46122	183.09	0.83	Epinephrine (HMDB0000068)	Benzenediols	Tyrosine metabolism, Catecholamine biosynthesis	4.45852e-29	*	1.74048e-15	*	7.17736e-22	*
HSST3 (+)	342.119	2.48	[M+H-H2O]+	359.122	-0.19137	359.122	0.79	Epinephrine glucuronide (HMDB0010336)	Carbohydrates and carbohydrate conjugates	Tyrosine metabolism, Catecholamine biosynthesis	3.16856e-21	**	2.10197e-18	**	1.88807e-05	**
HILIC (+)	202.108	1.7	[M+NH4]+	184.074	-2.27153	184.074	0.9	Vanylglycol (HMDB0001490)	Methoxyphenols	Tyrosine metabolism, Catecholamine biosynthesis	1.40385e-18	**	1.09584e-19	**	2.93914e-13	**
HSST3 (+)	212.093	2.49	[M+ACN+H]+	170.059	-4.51724	170.058	0.87	3,4-Dihydroxyphenylglycol (HMDB0000318)	Benzenediols	Tyrosine metabolism, Catecholamine biosynthesis	3.40599e-23	**	2.70818e-21	**	1.01619e-13	**
HILIC (+)	213.124	1.22	[M+NH4]+	195.09	-4.78607	195.09	0.94	Tyrosine methylester (HMDB0029217)	Amino acids, peptides, and analogues	Tyrosine metabolism	2.01735e-18	**	4.63803e-19	**	3.43779e-08	**
HILIC (+)	224.093	1.77	[M+H]+	223.085	-3.88235	223.084	0.89	N-Acetyl-L-tyrosine (HMDB0000866)	Amino acids, peptides, and analogues	Tyrosine metabolism	2.64114e-24	**	2.84354e-22	**	2.74818e-15	**
HSST3 (+)	119.05	5.82	[M+H-H2O]+	136.052	0.216828	136.052	0.84	4-Hydroxyphenylacetaldehyde (HMDB0003767)	Phenylacetaldehydes	Tyrosine metabolism	2.12104e-12	**	3.71179e-19	**	2.34289e-09	**
HILIC (+)	200.092	1.24	[M+ACN+H]+	158.058	-2.32948	158.058	0.81	Succinylacetone (HMDB0000635)	Medium-chain keto acids and derivatives	Tyrosine metabolism	1.79622e-24	**	6.27022e-21	**	3.77752e-19	**
HILIC (+)	193.134	6.62	[M+ACN+H]+	151.1	-4.38755	151.1	0.81	N-Methyltyramine (HMDB0003633)	Phenethylamines	Tyrosine metabolism	2.77891e-37	*	4.81678e-19	*	1.09887e-16	*
HSST3 (+)	236.093	3.15	[M+H-H2O]+	253.096	-1.88627	253.095	0.93	N-Acetylvanilalanine (HMDB0011716)	Amino acids, peptides, and analogues	Tyrosine metabolism, Catecholamine biosynthesis, Phenylalanine and tyrosine metabolism	6.56064e-19	**	5.286e-16	**	7.08743e-08	**
HILIC (+)	267.123	0.74	[M+NH4]+	249.09	-15.8851	249.086	0.89	S-Acetyldihydrolipoamide (HMDB0001526)	Fatty amides	Alanine, aspartate and pyruvate metabolism	1.49452e-21	**	2.5399e-26	*	1.35725e-16	**
HSST3 (+)	197.093	3.67	[M+H-2H2O]+	232.106	-0.768477	232.106	0.96	4-(Glutamylamino) butanoate (HMDB0012161)	Amino acids, peptides, and analogues	Arginine and proline metabolism	4.39999e-18	**	1.49048e-18	**	1.00904e-06	**
HILIC (+)	197.093	1.25	[M+H-2H2O]+	232.107	-3.3535	232.106	0.9	N2-Succinyl-L-ornithine (HMDB0001199)	Amino acids, peptides, and analogues	Arginine and proline metabolism	3.23755e-19	**	3.8445e-17	**	2.78648e-10	**
HSST3 (-)	373.112	4.9	[M+K-2H]-	336.163	2.99003	336.164	0.99	N2-Fructopyranosylarginine (HMDB0041541)	Amino acids, peptides, and analogues	Arginine metabolism	1.20642e-18	**	6.70231e-13	**	2.08783e-09	**
HILIC (+)	308.152	0.82	[M+NH4]+	290.118	16.7423	290.123	0.9	Argininosuccinic acid (HMDB0000052)	Amino acids, peptides, and analogues	Aspartate Metabolism, Arginine and Proline Metabolism	1.51872e-26	**	6.69687e-26	**	1.40166e-24	**
HSST3 (-)	168.065	3.22	[M-H2O-H]-	187.084	4.10461	187.084	0.94	2-Keto-6-acetamidocaproate (HMDB0012150)	Medium-chain keto acids and derivatives	Lysine metabolism	8.62682e-15	**	2.23577e-17	**	0.000981902	**
HSST3 (+)	255.098	3.4	[M+H-2H2O]+	290.111	-0.341455	290.111	0.93	N-Succinyl-L,L-2,6-diaminopimelate (HMDB0012267)	Amino acids, peptides, and analogues	Lysine metabolism	6.71353e-17	**	6.19256e-19	*	9.87196e-09	**
HSST3 (+)	182.082	3.31	[M+NH4]+	164.048	-3.8579	164.047	0.82	2-Hydroxycinnamic acid (HMDB0002641)	Hydroxycinnamic acids and derivatives	Phenylalanine metabolism	2.94914e-16	**	7.00342e-19	**	6.30144e-06	**
HILIC (+)	139.123	2.26	[M+NH4]+	121.09	-3.53164	121.089	0.61	Phenylethylamine (HMDB0012275)	Phenethylamines	Phenylalanine metabolism	1.80548e-20	**	2.81427e-20	*	1.4693e-16	**
HILIC (+)	277.116	1.69	[M+Na]+	254.126	1.08243	254.127	0.9	Aldosine (HMDB0037817)	Amino acids, peptides, and analogues	Amino acids metabolism	5.1248e-27	*	6.25165e-27	*	1.398e-12	*
HSST3 (-)	202.018	2.5	[M-H]-	203.025	2.22864	203.025	0.79	Cystathionine ketimine (HMDB0002015)	Amino acids, peptides, and analogues	Amino acids metabolism	7.84444e-21	**	6.10471e-24	**	6.91542e-15	**
HILIC (+)	153.103	3.03	[M+H-2H2O]+	188.116	-1.10364	188.116	0.96	Glycyl-Isoleucine (HMDB0028844)	Amino acids, peptides, and analogues	Amino acids metabolism	5.13524e-19	**	5.66551e-18	**	8.0296e-15	**
HILIC (+)	138.092	3.14	[M+H-2H2O]+	173.105	0.539273	173.105	0.96	Isovalerylalanine (HMDB0000747)	Amino acids, peptides, and analogues	Amino acids metabolism	2.33846e-23	**	4.52954e-36	*	3.5014e-13	**
HSST3 (-)	218.012	2.63	[M-H2O-H]-	237.031	-0.346879	237.031	0.9	S-Cysteinosuccinic acid (HMDB0029418)	Amino acids, peptides, and analogues	Amino acids metabolism	1.07149e-17	**	5.79187e-19	**	8.44575e-07	**
HILIC (+)	395.205	1.18	[M+CH3OH+H]+	362.171	-3.18905	362.17	0.98	Thyrotropin releasing hormone (HMDB0060080)	Estrane steroids	Hormones and transmitters	5.30722e-20	**	2.69813e-21	*	4.17056e-05	**
HILIC (+)	265.159	1.35	[M+H-2H2O]+	300.172	1.48126	300.173	0.94	2-Methoxyestrone (HMDB0000010)	Estrane steroids	Steroid hormone biosynthesis	4.86588e-22	**	1.66681e-19	**	1.9958e-13	**
HILIC (+)	285.147	1.38	[M+H-H2O]+	302.15	5.98769	302.152	0.95	6-Ketoestriol (HMDB0000530)	Estrane steroids	Steroid hormone biosynthesis	1.79811e-19	**	8.20169e-19	**	7.80599e-12	**
HILIC (+)	335.195	0.84	[M+2Na-H]+	290.224	2.20589	290.225	0.93	Androsterone (HMDB0000031)	Androstane steroids	Steroid hormone biosynthesis	1.58449e-18	**	5.2701e-30	*	2.09133e-12	**
HILIC (+)	333.153	1.42	[M+H-2H2O]+	368.166	-1.23668	368.166	0.96	Epitestosterone sulfate (HMDB0013230)	Sulfated steroids	Steroid hormone biosynthesis	2.81916e-20	**	5.19111e-20	**	2.21156e-11	**
HSST3 (-)	161.045	0.96	[M-H2O-H]-	180.063	0.544897	180.063	0.95	D-Fructose (HMDB0000660)	Carbohydrates and carbohydrate conjugates	Starch and sucrose metabolism, Fructose and mannose degradation, Galactose metabolism	5.9112e-17	*	4.09643e-18	*	1.37871e-06	*
HILIC (-)	179.056	6.45	[M-H]-	180.063	1.17801	180.063	0.92	D-Fructose (HMDB0000660)	Carbohydrates and carbohydrate conjugates	Starch and sucrose metabolism, Fructose and mannose degradation, Galactose metabolism	8.21305e-18	**	6.7341e-12	**	1.21542e-05	**
HSST3 (-)	179.056	0.92	[M-H]-	180.063	2.84409	180.063	0.95	D-Galactose (HMDB0000143)	Carbohydrates and carbohydrate conjugates	Galactose metabolism	1.22001e-14	**	4.33549e-15	**	1.98844e-05	**
HSST3 (-)	439.124	5.6	[M-H2O-H]-	458.142	0.734042	458.142	0.98	7-Hydroxy-4-methylphthalide O-[arabinosyl-(1->6)-glucoside] (HMDB0041336)	Carbohydrates and carbohydrate conjugates	Glycosides metabolism	2.43593e-17	**	8.8352e-22	**	0.000340975	**
HSST3 (-)	369.082	3.8	[M-H]-	370.089	2.48803	370.09	0.9	Isoferulic acid 3-O-glucuronide (HMDB0041747)	Carbohydrates and carbohydrate conjugates	Glycosides metabolism	1.8951e-15	*	1.25354e-18	*	4.08743e-07	*
HSST3 (+)	95.0133	3.25	[M+H-2H2O]+	130.027	0.0667556	130.027	0.76	2,5-Dioxopentanoate (HMDB0060365)	Carbohydrates and carbohydrate conjugates	Pentose and glucuronate interconversions	4.02298e-18	**	5.49371e-18	**	0.00914552	**
HSST3 (-)	343.103	3.82	[M+FA-H]-	298.104	2.52907	298.105	0.86	2-Phenylethanol glucuronide (HMDB0010350)	Carbohydrates and carbohydrate conjugates	Pentose and glucuronate interconversions	8.65056e-17	*	9.26006e-15	*	0.0364584	**
HSST3 (-)	131.034	0.92	[M-H2O-H]-	150.053	0.88922	150.053	0.89	D-Ribose (HMDB0000283)	Carbohydrates and carbohydrate conjugates	Pentose phosphate pathway, Fructose and mannose degradation	3.4529e-15	**	1.31449e-14	**	6.56986e-07	**
HSST3 (+)	233.118	6.57	[M+H-H2O]+	250.121	-1.16318	250.121	0.94	Ubiquinone-1 (HMDB0002012)	Quinone and hydroquinone lipids	Oxidative phosphorylation	1.31061e-21	**	1.89559e-19	**	4.39519e-11	**
HILIC (+)	233.119	0.84	[M+H-H2O]+	250.121	-2.76241	250.121	0.93	Ubiquinone-1 (HMDB0002012)	Quinone and hydroquinone lipids	Oxidative phosphorylation	6.28919e-26	**	1.26364e-25	**	1.29452e-21	**
HILIC (+)	336.217	3.03	[M+NH4]+	318.184	-1.46985	318.183	0.84	Ubiquinone-2 (HMDB0006709)	Quinone and hydroquinone lipids	Oxidative phosphorylation	2.96793e-05	*	4.3335e-06	*	9.64923e-12	*
HSST3 (+)	336.217	6.59	[M+NH4]+	318.184	-1.78413	318.183	0.86	Ubiquinone-2 (HMDB0006709)	Quinone and hydroquinone lipids	Oxidative phosphorylation	4.32829e-05	*	1.20506e-05	*	3.95495e-14	*
HILIC (+)	179.119	4.96	[M+H]+	178.111	-3.43001	178.111	0.87	2'-Hydroxynicotine (HMDB0001329)	Pyrrolidinylpyridines	Nicotine metabolism	9.19845e-25	**	1.82638e-14	**	3.36116e-16	**
HILIC (+)	175.087	1	[M+H-H2O]+	192.09	-0.116414	192.09	0.8	5'-Hydroxycotinine (HMDB0001427)	Pyrrolidinylpyridines	Nicotine metabolism	5.12516e-23	**	4.93531e-22	**	1.32585e-14	**
HILIC (+)	161.108	2.3	[M+H]+	160.101	-3.59529	160.1	0.86	Anatabine (HMDB0004476)	Amines	Nicotine metabolism	7.98676e-20	**	9.18636e-15	**	1.05927e-12	**
HILIC (+)	193.098	1.19	[M+H]+	192.09	-2.32371	192.09	0.94	Cotinine N-oxide (HMDB0001411)	Pyrrolidinylpyridines	Nicotine metabolism	5.03012e-22	**	2.03304e-13	**	1.15385e-12	**
HSST3 (+)	193.098	4.59	[M+H]+	192.091	-3.88548	192.09	0.92	Cotinine N-oxide (HMDB0001411)	Pyrrolidinylpyridines	Nicotine metabolism	1.41262e-16	**	5.61115e-19	**	1.46518e-10	**
HILIC (+)	163.087	1.07	[M+H]+	162.08	-2.53609	162.079	0.72	Norcotinine (HMDB0001297)	Pyridines and derivatives	Nicotine metabolism	2.82764e-26	**	1.20527e-23	**	3.52563e-21	**
HILIC (+)	149.108	2.55	[M+H]+	148.101	-3.8866	148.1	0.86	Nornicotine (HMDB0001126)	Pyrrolidinylpyridines	Nicotine metabolism	2.21366e-21	**	3.95696e-16	**	1.38445e-16	**
HILIC (+)	133.077	2.64	[M+H-2H2O]+	168.09	-0.727956	168.09	0.82	Pyridoxamine (HMDB0001431)	Pyridoxamines	Vitamin B6 Metabolism	1.85483e-19	**	9.78777e-22	**	6.41685e-15	**
HILIC (+)	211.108	0.99	[M+ACN+H]+	169.075	-4.63571	169.074	0.83	Pyridoxine (HMDB0000239)	Pyridoxines	Vitamin B6 Metabolism	1.72546e-25	**	4.45166e-22	**	3.25041e-19	**
HSST3 (+)	261.124	3.93	[M+H-H2O]+	278.127	-1.23299	278.127	0.99	N1-(alpha-D-ribosyl)-5,6-dimethyl-benzimidazole (HMDB0011112)	Benzimidazole ribonucleosides and ribonucleotides	Riboflavin metabolism	3.23755e-19	**	8.46667e-21	**	1.10902e-10	**
HSST3 (+)	151.087	3.67	[M+H]+	150.08	-3.40519	150.079	0.84	6-Methylnicotinamide (HMDB0013704)	Pyridinecarboxylic acids and derivatives	Nicotinate and Nicotinamide Metabolism	7.53141e-17	**	2.61224e-19	**	1.13335e-09	**
HILIC (+)	126.056	5.79	[M+H-2H2O]+	161.069	-0.572147	161.069	0.91	N-methyl-L-glutamic Acid (HMDB0062660)	Amino acids, peptides, and analogues	Methane metabolism	4.53283e-20	**	3.30891e-24	**	3.77987e-16	**
HSST3 (-)	129.019	2.58	[M-H2O-H]-	148.037	-0.112364	148.037	0.85	D-2-Hydroxyglutaric acid (HMDB0000606)	Short-chain hydroxy acids and derivatives	Short-chain hydroxy acids and derivatives	6.33809e-17	**	2.23577e-17	**	4.57834e-06	**
HILIC (+)	210.077	1.64	[M+NH4]+	192.043	-3.21941	192.042	0.96	Scopoletin (HMDB0034344)	Hydroxycoumarins	Phenylpropanoid biosynthesis	1.35413e-20	**	5.47089e-22	**	1.27768e-14	**
HILIC (+)	281.107	1.41	[M+H-H2O]+	298.11	18.5957	298.115	0.98	7-Methylguanosine (HMDB0001107)	Purine nucleosides	Purine metabolism	2.80854e-18	**	2.52285e-17	**	1.5516e-15	**
HILIC (+)	353.163	1.22	[M+ACN+H]+	311.129	-20.5974	311.123	0.92	1,7-Dimethylguanosine (HMDB0001961)	Purine nucleosides	Ribonucleoside methylation	7.006e-22	**	3.83197e-19	**	3.19799e-15	**
HILIC (+)	149.097	0.96	[M+H-H2O]+	166.099	0.479779	166.099	0.84	Perillic acid (HMDB0004586)	Monoterpenoids	Limonene and pinene degradation	9.52167e-18	**	1.0785e-17	**	4.32606e-11	**
HILIC (+)	264.124	0.81	[M+H]+	263.117	-20.1007	263.112	0.89	Creatine riboside (HMDB0240254)	Carbohydrates and carbohydrate conjugates	Creatine metabolism	3.77292e-23	**	4.63803e-19	**	7.7697e-17	**
* - T-student;
** - Mann Whitney U-test
# - delta between calculated molecular weight and monoisotopic molecular weight
